# Supplementary material for: Dynamic patterns of communication and workload during cardiac surgery: An explorative study
Source: PLoS One. 2026 Jun 30;21(6):e0352703. doi: 10.1371/journal.pone.0352703 (PMC13318023; doi:10.1371/journal.pone.0352703)
Supplement: S1 Table — (CSV) [file pone.0352703.s001.csv]

role	phase	max_HRV	mean_HRV	ownCRC mean frequency(per 5min)	ownCIC mean frequency (per 5min)	othersCIC mean frequency (per 5min)	othersCRC mean frequency(per 5min)	phase length mean (in min)	CRC_overall mean frequency (per 1min)	CIC_overall mean frequency(per 1min)
anesthesiologist	1	0.783281752	0.620475709	4.423357664	1.313868613	1.620437956	14.05839416
anesthesiologist	2	0.690214757	0.546395926	5.555555556	1.5	0.911111111	20.53333333
anesthesiologist	3	0.788003442	0.503637742	2.563451777	1.375634518	1.984771574	14.88324873
anesthesiologist	4	0.703860882	0.57616988	10.41964286	0.901785714	1.330357143	14.3125
anesthesiologist	5	0.718215443	0.556001371	4.560240964	1.698795181	2.481927711	12.74698795
perfusionist	1	0.845589033	0.667588676	2.745614035	0.543859649	2.149122807	17.88596491
perfusionist	2	0.695178065	0.564198513	7.093220339	0.5	1.703389831	19.07627119
perfusionist	3	0.686991508	0.436196792	3.537688442	0.525125628	2.434673367	13.60301508
perfusionist	4	0.507529665	0.336305421	6.731543624	0.302013423	2.134228188	17.37583893
perfusionist	5	0.860404147	0.605203201	1.911564626	0.448979592	3.088435374	16.71428571
surgeon	1	0.701253303	0.512281968	10.29441624	1.223350254	1.492385787	6.741116751
surgeon	2	0.734030385	0.587063852	17.37096774	0.532258065	1.701612903	7.298387097
surgeon	3	0.843363445	0.556375232	11.77317073	1.090243902	1.790243902	4.487804878
surgeon	4	0.676799692	0.468388424	16.01333333	1.306666667	1.013333333	7.206666667
surgeon	5	0.841427575	0.579119988	10.58737864	1.475728155	2.27184466	6.966019417
Overall	1							47.25	3.506007312	0.536538577
Overall	2							21.45833333	6.692614321	0.551894984
Overall	3							90.125	3.307132079	0.593344857
Overall	4							27.70833333	6.164537082	0.535376589
Overall	5							57.66666667	3.290215527	0.884020873
